# Supplementary material for: Development of FRET‐based high‐throughput screening for viral RNase III inhibitors
Source: Mol Plant Pathol. 2020 May 21;21(7):961–74. doi: 10.1111/mpp.12942 (PMC7280029; doi:10.1111/mpp.12942)
Supplement: Supplementary file 3 — TABLE S1 A list of 109 compounds tested on CSR3, with information of compound identity, IC50, DSS, and dose–response curves [file MPP-21-961-s003.xlsx]

## Sheet: IC50
Compound ID	DSS	IC50	Dose-response curves
FIMM027745	19.2	647.4
FIMM072577	18.3	699.3
FIMM028155	17.6	782.3
FIMM031755	15.9	1268.9
FIMM022398	15.8	1139.4
FIMM099517	15.6	1293.2
FIMM084087	15.5	299
FIMM027749	15	1253.4
FIMM000490	14.9	1810.6
FIMM022230	13.8	1861.5
FIMM116426	13.5	2324.1
FIMM055139	13.3	2051.4
FIMM056930	13.2	2342.6
FIMM068299	13.1	1114.9
FIMM092170	12.9	2840.5
FIMM000096	12.7	2904.3
FIMM006805	12.5	2580.5
FIMM005536	12.5	2745.1
FIMM051696	12.4	2819.4
FIMM099662	11.7	3066.9
FIMM101864	11.2	3847.6
FIMM029702	11.1	3392.7
FIMM081885	10.8	405.9
FIMM117612	10.6	4447.6
FIMM050482	10.5	1898.2
FIMM116926	10.5	3809.8
FIMM090959	9.8	4373
FIMM054025	9.5	3804.6
FIMM116534	9.5	5318.9
FIMM025159	9.4	439.3
FIMM031047	9.3	4258.1
FIMM024256	8.8	3808.1
FIMM010575	8.8	5164.5
FIMM097270	8.6	5016.6
FIMM052789	8.5	5407.4
FIMM064044	8.4	5770.2
FIMM133433	8	2947.5
FIMM065475	8	6527.3
FIMM078466	7.6	7104.6
FIMM002071	7.6	8731.2
FIMM027967	7.5	1027.1
FIMM057300	7.3	7330.3
FIMM058120	7.3	9212.7
FIMM000362	7.2	9174.3
FIMM000565	7.1	2063.6
FIMM115819	6.9	6681.1
FIMM096875	6.7	4749.1
FIMM116331	6.7	10608
FIMM086702	6.6	6900.5
FIMM017990	6.6	9056.6
FIMM010882	6.5	10499.4
FIMM074099	6.4	11301.6
FIMM117341	6.3	11601.4
FIMM048084	6.2	11533.7
FIMM078226	6.1	7844.3
FIMM000245	5.7	8286.1
FIMM005613	5.7	11278.5
FIMM013750	5.5	935.8
FIMM117464	5.5	10816.5
FIMM116487	5.5	10980.6
FIMM096786	5.4	7970.8
FIMM072436	5.4	10438.2
FIMM116483	5.3	11074.9
FIMM079166	5.3	11814.8
FIMM059171	5.2	7145.9
FIMM059003	5.2	14723.5
FIMM097275	5.1	10101.7
FIMM038776	5.1	10257.9
FIMM078464	5	8325
FIMM116088	5	11145
FIMM116314	5	14278.4
FIMM034117	4.9	4649
FIMM053820	4.8	12038.7
FIMM076231	4.7	11892.4
FIMM029703	4.6	11116.5
FIMM032725	4.5	13750.3
FIMM000559	4.4	13432.3
FIMM106283	4.1	10820
FIMM001240	3.9	3150.6
FIMM085559	3.7	11210.6
FIMM032049	3.7	11847.7
FIMM052567	3.5	2552.3
FIMM078642	3.5	13430
FIMM032573	3.1	3181.6
FIMM000794	2.2	14318.5
FIMM105153	1.9	14367.4
FIMM081098	1.5	16532.5
FIMM080667	1	73.4
FIMM028677	0.9	39.6
FIMM064726	0.5	12128.1
FIMM045983	0.1	10.6
FIMM104970	0	337.8
FIMM029375	0	2016.6
FIMM059523	0	50000
FIMM003837	0	50000
FIMM026608	0	50000
FIMM030046	0	50000
FIMM033307	0	50000
FIMM053823	0	50000
FIMM065312	0	50000
FIMM068097	0	50000
FIMM070211	0	50000
FIMM093810	0	50000
FIMM104843	0	50000
FIMM109037	0	50000
FIMM113469	0	50000
FIMM120731	0	50000
FIMM130985	0	50000
FIMM131196	0	50000
